# Supplementary material for: Tea Seed Kaempferol Triglycoside Attenuates LPS-Induced Systemic Inflammation and Ameliorates Cognitive Impairments in a Mouse Model
Source: Molecules. 2022 Mar 22;27(7):2055. doi: 10.3390/molecules27072055 (PMC9000603; doi:10.3390/molecules27072055)
Supplement: Supplementary file 1 [file molecules-27-02055-s001.zip]

Archive with 1 entries (1 files):
- molecules-1596805-supplementary.pdf
